# Supplementary material for: Moderate Salinity Stress Affects Expression of Main Sugar Metabolism and Transport Genes and Soluble Carbohydrate Content in Ripe Fig Fruits (Ficus carica L. cv. Dottato)
Source: Plants (Basel). 2021 Sep 8;10(9):1861. doi: 10.3390/plants10091861 (PMC8471620; doi:10.3390/plants10091861)
Supplement: Supplementary file 1 [file plants-10-01861-s001.zip]

Archive with 1 entries (1 files):
- plants-1342656-supplementary.pdf
